# Supplementary material for: Prokaryotic Diversity in the Rhizosphere of Organic, Intensive, and Transitional Coffee Farms in Brazil
Source: PLoS One. 2015 Jun 17;10(6):e0106355. doi: 10.1371/journal.pone.0106355 (PMC4471275; doi:10.1371/journal.pone.0106355)
Supplement: S1 Table — One chemical analysis was performed per sampling site area for a total of four analyses. Soil sample collection followed the guidelines provided by the laboratory conducting the analysis. Measurements of Zn, Fe, Mn, Cu B and S were not performed for the organic farm soils. (XLSX) [file pone.0106355.s001.xlsx]

## Sheet: Table S1(PLOSONE)
Farm	Site	Abbrv.	pH (H2O)*	P (mg/dm3)	K (mg/dm3)	Na (mg/dm3)	Ca2+ (cmolc/dm3)	Mg2+ (cmolc/dm3)	Al3+ (cmolc/dm3)	H+ Al (cmolc/dm3)	SB cmolc/dm3	(t) cmolc/dm3	(T) cmolc/dm3	V (%)	m (%)	ISNa (%)	Org.Matt. (dag/kg)	P-rem (mg/L)	Zn (mg/dm3)	Fe (mg/dm3)	Mn (mg/dm3)	Cu (mg/dm3)	B (mg/dm3)	S (mg/dm3)
Intensive	Rhizosphere	INT-Coffee	6.22	8.4	266	16.1	3.72	0.82	0	1.4	5.29	5.29	6.69	79.1	0	1.32	1.77	13.47	3.8	10.4	87.5	0.5	0.17	2.67
Intensive	Open Soil	INT-Control	5.12	5.6	124	14.3	2.26	0.56	0	1.9	3.2	3.2	5.1	62.7	0	1.94	1.03	9.23	1.7	25	42.5	0.4	0.08	2.67
Transition	Rhizosphere	TRN-Coffee	5.64	9.3	140	6.7	3.6	0.84	0	4.2	4.83	4.83	9.03	53.5	0	0.6	2.72	17.09	1.2	25.8	8.6	0.1	0.27	3.25
Transition	Open Soil	TRN-Control	4.28	0.7	36	4	1.62	0.36	0.5	7.1	2.07	2.57	9.17	22.6	19.5	0.61	3.27	9.71	0.24	15.1	4.5	0.48	0.14	2.87
Organic	Rhizosphere	ORG-Coffee	6.1	6.7	143	4	5.35	1.95	0	2.7	7.69	7.69	10.39	74	0	0.23	2.29	19.54	NA	NA	NA	NA	NA	NA
Organic	Open Soil	ORG-Control	5.55	3.3	188	5	3.1	0.73	0.12	2.4	4.33	4.45	6.73	64.3	2.7	0.49	1.5	0.55	NA	NA	NA	NA	NA	NA
*pH 4.5 (too low); 4.5-5.4 (low); 5.5-6.0 (adequate); 6.1-7.0 (high); and >7.0 (excessive)
Methods for measurement of pH and of available nutrients
pH in water
P - Na - K - Fe - Zn -Mn - Cu - Extraction Mehlich-1
Ca - Mg - Al - Extraction: KCl - 1mol/L
H+1 Al - Extraction: SMP
B - Extraction with hot water
S - Extraction with phosphate monocalcium acitic acid. monocalcico emacido acetico
Symbol description
SF = Sum of Exchangeable Base Cations
CTC (t) - Effective Cation Exchange Capacity (ECEC)
CTC(T) - Effective Cation Exchange Capacity at pH 7.0
V = Base Saturation Index
m = Aluminum Saturation Index
ISNa - Sodium Saturation Index
OM (Organic Matter) - Oxidation: Na2Cr2O7 4N + H2SO4 10N
P-rem = Remanescent Phosphorus
