# Supplementary material for: Prokaryotic Diversity in the Rhizosphere of Organic, Intensive, and Transitional Coffee Farms in Brazil
Source: PLoS One. 2015 Jun 17;10(6):e0106355. doi: 10.1371/journal.pone.0106355 (PMC4471275; doi:10.1371/journal.pone.0106355)
Supplement: S2 Table — Taxonomic classifications done in mothur, using GreenGenes database (May 2013). (XLSX) [file pone.0106355.s002.xlsx]

## Sheet: Archaea&Bacteria
	Total Sequences	INT-Coffee	INT-Control	TRN-Coffee	TRN-Control	ORG-Coffee	ORG-Control
Total Sequences	2731462	718828	261742	752500	325204	620884	52304
Archaea	53031	0.0243076	0.0212003	0.0212532	0.00549809	0.0180195	0.0198838
Crenarchaeota	47562	0.0218717	0.0204858	0.0181887	0.00520596	0.0163847	0.0176851
Euryarchaeota	4414	0.00174172	0.00061511	0.00264452	9.83998e-05	0.00146404	0.00133833
Parvarchaeota	1008	0.000664971	9.55139e-05	0.000396013	0.000193725	0.00015945	0.000860355
Unclassified Archaea	47	2.92142e-05	3.82056e-06	2.39203e-05	0	1.12742e-05	0
Bacteria	2678431	0.975692	0.9788	0.978747	0.994502	0.981981	0.980116
Proteobacteria	839734	0.327181	0.374426	0.296955	0.187575	0.327604	0.357162
Acidobacteria	511266	0.164651	0.10761	0.205112	0.297367	0.169953	0.156221
Actinobacteria	384971	0.125065	0.186974	0.107462	0.108212	0.201323	0.0970863
Verrucomicrobia	252515	0.0903791	0.0413422	0.0953714	0.156711	0.0799666	0.0831103
Bacteroidetes	172946	0.083095	0.0620726	0.0663801	0.0411342	0.0473261	0.0813704
Chloroflexi	102670	0.0290946	0.0217122	0.0354259	0.0844024	0.0329933	0.0283344
Gemmatimonadetes	97200	0.0414828	0.0251163	0.0482153	0.0189912	0.0254927	0.048199
Planctomycetes	94916	0.038898	0.0223273	0.0407588	0.0346552	0.0272692	0.0428074
Firmicutes	58119	0.0154571	0.0947422	0.00685449	0.0141142	0.0184576	0.0191572
Nitrospirae	38059	0.0141619	0.00884841	0.0194472	0.00126075	0.0151993	0.0206868
Unclassified Bacteria	34822	0.014059	0.00775573	0.0169568	0.0119002	0.00825758	0.0177615
WS3	16094	0.00949045	0.00189882	0.00909236	0.000267524	0.00234343	0.00747553
AD3	14928	0.00243313	0.00183387	0.00887708	0.0093572	0.00476579	0.000325023
Elusimicrobia	11047	0.00492468	0.00224649	0.00479867	0.00428654	0.00271226	0.00439737
Cyanobacteria	9526	0.00203804	0.00399248	0.002101	0.00376994	0.0065439	0.00279137
Armatimonadetes	9111	0.00246234	0.00236492	0.00227375	0.00578714	0.00489302	0.00173983
TM6	4632	0.00316905	0.000630392	0.00184319	0.00120847	0.000488014	0.00202661
Chlorobi	4253	0.00179737	0.000943677	0.00172093	0.0018819	0.00116286	0.00162511
WPS-2	3439	8.62515e-05	0.000133719	0.001099	0.00708478	0.000339838	0
TM7	3210	0.000602369	0.00549778	0.000870432	0.000867148	0.000607199	0.000458856
Chlamydiae	3073	0.00122978	0.00102773	0.00145914	0.00113775	0.000642632	0.00101331
OD1	2251	0.000966852	0.000198669	0.00131694	0.000445874	0.00034628	0.00292521
OP3	1831	0.000944593	0.000317106	0.000753488	0.000356699	0.000525058	0.00114714
FBP	1198	0.000413173	0.00112706	0.000309635	0.000162975	0.000488014	0.000325023
Fusobacteria	1059	7.37311e-05	0.00198287	6.64452e-05	5.22749e-05	0.000674844	1.9119e-05
FCPU426	1023	0.000342224	3.82056e-06	0.000744186	0.000544274	1.61061e-05	0.000554451
Fibrobacteres	926	0.000102945	0.000427902	0.000308306	0.000132225	0.000729605	0.000229428
Tenericutes	905	0.000296316	0.000133719	0.000495681	0.000436649	0.000183609	0.000535332
Spirochaetes	660	6.81665e-05	0.000664777	0.000273754	0.000107625	0.000310847	5.7357e-05
OP11	555	0.000221193	5.73083e-05	0.000438538	2.1525e-05	5.63712e-05	0.000172071
BRC1	455	0.000255972	0.000152822	0.000178073	9.22498e-06	0.000144955	7.6476e-05
GAL15	455	1.53027e-05	0.000149002	0.000471761	0.00012915	1.28849e-05	0
GN02	164	5.28638e-05	1.91028e-05	0.000107641	2.76749e-05	4.18758e-05	9.5595e-05
WS2	78	4.17346e-05	3.05644e-05	3.32226e-05	0	2.25485e-05	1.9119e-05
NKB19	72	3.89523e-05	0	4.65116e-05	3.07499e-06	6.44243e-06	7.6476e-05
ZB3	72	3.47788e-05	3.82056e-06	4.38538e-05	9.22498e-06	4.83182e-06	0.000133833
BHI80-139	58	1.39115e-05	3.82056e-06	3.05648e-05	4.30499e-05	1.61061e-05	0
MVP-21	39	6.95577e-06	1.52822e-05	1.19601e-05	3.68999e-05	1.44955e-05	0
GN04	29	2.64319e-05	3.82056e-06	1.19601e-05	0	0	0
SR1	25	6.95577e-06	7.64111e-06	7.97342e-06	0	1.93273e-05	0
Thermi	24	4.17346e-06	0	3.98671e-06	9.22498e-06	2.41591e-05	0
Synergistetes	7	1.39115e-06	3.82056e-06	6.64452e-06	0	0	0
Deferribacteres	4	2.78231e-06	0	2.65781e-06	0	0	0
SAR406	3	1.39115e-06	0	1.3289e-06	0	1.61061e-06	0
WS4	3	0	0	2.65781e-06	3.07499e-06	0	0
Hyd24-12	1	0	0	1.3289e-06	0	0	0
Kazan-3B-28	1	1.39115e-06	0	0	0	0	0
SBR1093	1	0	0	1.3289e-06	0	0	0
WWE1	1	0	0	1.3289e-06	0	0	0

## Sheet: TOP13 Phyla
		INT-Coffee	INT-Control	TRN-Coffee	TRN-Control	ORG-Coffee	ORG-Control			INT-Coffee	INT-Control	TRN-Coffee	TRN-Control	ORG-Coffee	ORG-Control
Crenarchaeota	47562	0.0218717	0.0204858	0.0181887	0.00520596	0.0163847	0.0176851
Euryarchaeota	4414	0.00174172	0.00061511	0.00264452	9.83998e-05	0.00146404	0.00133833
Parvarchaeota	1008	0.000664971	9.55139e-05	0.000396013	0.000193725	0.00015945	0.000860355
Unclassified Archaea	47	2.92142e-05	3.82056e-06	2.39203e-05	0	1.12742e-05	0
Proteobacteria	839734	0.327181	0.374426	0.296955	0.187575	0.327604	0.357162
Acidobacteria	511266	0.164651	0.10761	0.205112	0.297367	0.169953	0.156221
Actinobacteria	384971	0.125065	0.186974	0.107462	0.108212	0.201323	0.0970863
Verrucomicrobia	252515	0.0903791	0.0413422	0.0953714	0.156711	0.0799666	0.0831103
Bacteroidetes	172946	0.083095	0.0620726	0.0663801	0.0411342	0.0473261	0.0813704
Chloroflexi	102670	0.0290946	0.0217122	0.0354259	0.0844024	0.0329933	0.0283344
Gemmatimonadetes	97200	0.0414828	0.0251163	0.0482153	0.0189912	0.0254927	0.048199
Planctomycetes	94916	0.038898	0.0223273	0.0407588	0.0346552	0.0272692	0.0428074
Firmicutes	58119	0.0154571	0.0947422	0.00685449	0.0141142	0.0184576	0.0191572
		INT-Coffee	INT-Control	TRN-Coffee	TRN-Control	ORG-Coffee	ORG-Control
Crenarchaeota	47562	1040.26	974.347	865.091	247.606	779.289	841.137
Euryarchaeota	4414	7.68797	2.71509	11.6729	0.434337	6.46228	5.90739
Parvarchaeota	1008	0.670291	0.096278	0.399181	0.195274	0.160726	0.867238
Unclassified Archaea	47	0.00137307	0.000179566	0.00112425	0	0.00052989	0
Proteobacteria	839734	274745	314418	249364	157513	275100	299921
Acidobacteria	511266	84180.6	55017.2	104867	152034	86891.1	79870.7
Actinobacteria	384971	48146.3	71979.6	41369.7	41658.5	77503.4	37375.4
Verrucomicrobia	252515	22822.1	10439.5	24082.7	39571.8	20192.8	20986.6
Bacteroidetes	172946	14370.9	10735.2	11480.2	7113.99	8184.85	14072.7
Chloroflexi	102670	2987.14	2229.19	3637.18	8665.6	3387.42	2909.09
Gemmatimonadetes	97200	4032.13	2441.31	4686.53	1845.94	2477.89	4684.94
Planctomycetes	94916	3692.05	2119.22	3868.66	3289.33	2588.28	4063.11
Firmicutes	58119	898.351	5506.32	398.376	820.304	1072.73	1113.4
		INT-Coffee	INT-Control	TRN-Coffee	TRN-Control	ORG-Coffee	ORG-Control
Crenarchaeota	47562	1040.26	974.347	865.091	247.606	779.289	841.137
Euryarchaeota	4414	7.68797	2.71509	11.6729	0.434337	6.46228	5.90739
Parvarchaeota	1008	0.670291	0.096278	0.399181	0.195274	0.160726	0.867238
Unclassified Archaea	47	0.00137307	0.000179566	0.00112425	0	0.00052989	0
Proteobacteria	839734	274745	314418	249364	157513	275100	299921
Acidobacteria	511266	84180.6	55017.2	104867	152034	86891.1	79870.7
Actinobacteria	384971	48146.3	71979.6	41369.7	41658.5	77503.4	37375.4
Verrucomicrobia	252515	22822.1	10439.5	24082.7	39571.8	20192.8	20986.6
Bacteroidetes	172946	14370.9	10735.2	11480.2	7113.99	8184.85	14072.7
Chloroflexi	102670	2987.14	2229.19	3637.18	8665.6	3387.42	2909.09
Gemmatimonadetes	97200	4032.13	2441.31	4686.53	1845.94	2477.89	4684.94
Planctomycetes	94916	3692.05	2119.22	3868.66	3289.33	2588.28	4063.11
Firmicutes	58119	898.351	5506.32	398.376	820.304	1072.73	1113.4
